# Supplementary material for: Long-Term Effects of Repeated Social Defeat Stress on Brain Activity during Social Interaction in BALB/c Mice
Source: eNeuro. 2022 May 3;9(3):ENEURO.0068-22.2022. doi: 10.1523/ENEURO.0068-22.2022 (PMC9070729; doi:10.1523/ENEURO.0068-22.2022)
Supplement: Extended Data 1 — A code for Semi-automated c-Fos extraction and quantitation method. Download Extended Data 1, ZIP file. [file enu-eN-NWR-0068-22-s01.zip]

Archive with 62 entries (59 files):
- Extended Data 1_cFosCountingMethod/.git/COMMIT_EDITMSG
- Extended Data 1_cFosCountingMethod/.git/config
- Extended Data 1_cFosCountingMethod/.git/description
- Extended Data 1_cFosCountingMethod/.git/HEAD
- Extended Data 1_cFosCountingMethod/.git/hooks/applypatch-msg.sample
- Extended Data 1_cFosCountingMethod/.git/hooks/commit-msg.sample
- Extended Data 1_cFosCountingMethod/.git/hooks/fsmonitor-watchman.sample
- Extended Data 1_cFosCountingMethod/.git/hooks/post-update.sample
- Extended Data 1_cFosCountingMethod/.git/hooks/pre-applypatch.sample
- Extended Data 1_cFosCountingMethod/.git/hooks/pre-commit.sample
- Extended Data 1_cFosCountingMethod/.git/hooks/pre-merge-commit.sample
- Extended Data 1_cFosCountingMethod/.git/hooks/pre-push.sample
- Extended Data 1_cFosCountingMethod/.git/hooks/pre-rebase.sample
- Extended Data 1_cFosCountingMethod/.git/hooks/pre-receive.sample
- Extended Data 1_cFosCountingMethod/.git/hooks/prepare-commit-msg.sample
- Extended Data 1_cFosCountingMethod/.git/hooks/push-to-checkout.sample
- Extended Data 1_cFosCountingMethod/.git/hooks/update.sample
- Extended Data 1_cFosCountingMethod/.git/index
- Extended Data 1_cFosCountingMethod/.git/info/exclude
- Extended Data 1_cFosCountingMethod/.git/logs/HEAD
- Extended Data 1_cFosCountingMethod/.git/logs/refs/heads/master
- Extended Data 1_cFosCountingMethod/.git/logs/refs/remotes/origin/master
- Extended Data 1_cFosCountingMethod/.git/objects/08/e78f01e2073ec61839160d9a42c1106fe0f2ce
- Extended Data 1_cFosCountingMethod/.git/objects/09/4a6ba3a9bf1140fe97a105449dc4c9e364656d
- Extended Data 1_cFosCountingMethod/.git/objects/0a/a425be7887afc7296204b7861e9a03a7ae8fc0
- Extended Data 1_cFosCountingMethod/.git/objects/0e/c101b256243b4f2a71379d584a8aef1873fcac
- Extended Data 1_cFosCountingMethod/.git/objects/36/5aa2451b59cc4de6db6be2eb9c0e24d9398f57
- Extended Data 1_cFosCountingMethod/.git/objects/39/d371aaa9ad3a5abb6bde3ef9dbcf4ea088953c
- Extended Data 1_cFosCountingMethod/.git/objects/40/1069ba314b9cd29f9a11e3a07e1e7ca664951a
- Extended Data 1_cFosCountingMethod/.git/objects/4d/dbe091dfa6fec6a7006739af9e23d7c74dec58
- Extended Data 1_cFosCountingMethod/.git/objects/67/e8e60136ed84ae057d0bf7e1f6764889300e66
- Extended Data 1_cFosCountingMethod/.git/objects/69/e46dc6a519f693a6336b039bfddfdcede5ba76
- Extended Data 1_cFosCountingMethod/.git/objects/73/bfcda48fe72aa8e9ce3df44ef5100fbde9eedf
- Extended Data 1_cFosCountingMethod/.git/objects/86/7c7182c73fbf8a66c2dd80afa065853ffef86e
- Extended Data 1_cFosCountingMethod/.git/objects/96/ee3d150326382031346a657760fffee06365d5
- Extended Data 1_cFosCountingMethod/.git/objects/ae/f45fd377856d97427b3f74b9a4c89f85e89b9e
- Extended Data 1_cFosCountingMethod/.git/objects/b0/5a8a9823baf75c3192809a9e6d959dd004d975
- Extended Data 1_cFosCountingMethod/.git/objects/b8/b6dc434a5f3f204ca8678782cd438ca14a0a82
- Extended Data 1_cFosCountingMethod/.git/objects/e2/845d07e1a6ea8d70a941d6a890891529d50070
- Extended Data 1_cFosCountingMethod/.git/objects/e3/55b35bcd5b97c1fca2f3a2361338b0537da28d
- Extended Data 1_cFosCountingMethod/.git/objects/ff/830d3181a98dc644fac5fc026cbdb73789d29c
- Extended Data 1_cFosCountingMethod/.git/objects/info/
- Extended Data 1_cFosCountingMethod/.git/objects/pack/
- Extended Data 1_cFosCountingMethod/.git/refs/heads/master
- Extended Data 1_cFosCountingMethod/.git/refs/remotes/origin/master
- Extended Data 1_cFosCountingMethod/.git/refs/tags/
- Extended Data 1_cFosCountingMethod/.gitignore
- Extended Data 1_cFosCountingMethod/.vscode/settings.json
- Extended Data 1_cFosCountingMethod/bin/cFosUnitArea.class
- Extended Data 1_cFosCountingMethod/bin/CountcFosNumber.class
- Extended Data 1_cFosCountingMethod/bin/DetectcFos.class
- Extended Data 1_cFosCountingMethod/bin/Grayscale.class
- Extended Data 1_cFosCountingMethod/HCA_analysis_codes/Fig4/Rcode_HCA_Fig4.R
- Extended Data 1_cFosCountingMethod/HCA_analysis_codes/Fig5/Rcode_HCA_Fig5.R
- Extended Data 1_cFosCountingMethod/lib/opencv-451.jar
- Extended Data 1_cFosCountingMethod/lib/opencv_java451.dll
- Extended Data 1_cFosCountingMethod/Rcode_HCA.txt
- Extended Data 1_cFosCountingMethod/README.md
- Extended Data 1_cFosCountingMethod/src/cFosUnitArea.java
- Extended Data 1_cFosCountingMethod/src/CountcFosNumber.java
- Extended Data 1_cFosCountingMethod/src/DetectcFos.java
- Extended Data 1_cFosCountingMethod/src/Grayscale.java
