# Supplementary material for: Long-Term Effects of Repeated Social Defeat Stress on Brain Activity during Social Interaction in BALB/c Mice
Source: eNeuro. 2022 May 3;9(3):ENEURO.0068-22.2022. doi: 10.1523/ENEURO.0068-22.2022 (PMC9070729; doi:10.1523/ENEURO.0068-22.2022)
Supplement: Extended Data Figure 1-1 — Detailed results of the statistical analyses in Figure 1. Download Figure 1-1, XLS file. [file enu-eN-NWR-0068-22-s02.xls]

## Sheet: Sheet1
Extended Data Figure 1-1. Detailed results of the statistical analyses in Figure 1.
Figure number	Figure title	Sample number	Type of test	Power
1B	Body weight change	Control: N = 10, defeat: N = 15	Unpaired t-test	t=6.558, df=23, P<0.0001, r=0.81, 95% CI:-13.84 to -7.203
	Daily body weight change	Control: N = 10, defeat: N = 15	two-way repeated measures ANOVA followed by multiple comparison tests with Bonferroni correction	Time*Stress: F(7, 161) = 17.71, P<0.0001,η2=0.77 Time: F(7, 161) = 6.142, P<0.0001,η2=0.27 Stress: F (1, 23) = 18.21, P=0.0003,η2=0.60 95% CI:1.680 to 4.840
1D	Avoidance zone	Control: N = 10, defeat: N = 15	Unpaired t-test with Welch's correction	t=2.691, df=22.08, P=0.0133, r=0.50, 95% CI:6.154 to 47.48
	Interaction zone	Control: N = 10, defeat: N = 15	Unpaired t-test with Welch's correction	t=3.496, df=21.96, P=0.0020, r=0.60, 95% CI: -55.89 to -14.27
	Avoidance zone_3 groups	Control: N = 10, Non-avoidant: N = 7, Avoidant: N = 8	Welch ANOVA test followed by Games-Howell’s multiple comparisons test	W(2, 14.03)=71.31, P<0.0001, η2=0.82 Control vs Non-avoidant: t(12.54)=0.8782, P=0.6632, r=0.24, 95% CI: -10.56 to 21.02 Control vs Avoidant: t(15.83)=7.985, P<0.0001, r=0.90, 95% CI: -72.60 to -37.11, Non-avoidant vs Avoidant: t(11.21)=12.09, P<0.0001, r=0.96, 95% CI:-73.48 to -46.70
	Interaction zone_3 groups	Control: N = 10, Non-avoidant: N = 7, Avoidant: N = 8	Welch ANOVA test followed by Games-Howell’s multiple comparisons test	W(2, 12.10)=37.36, P<0.0001, η2=0.61 Control vs Non-avoidant: t(8.231)=0.7900, P=0.7189, r=0.27, 95% CI: -27.85 to 49.31 Control vs Avoidant: t(15.26)=8.624, P<0.0001, r=0.91, 95% CI: 39.44 to 73.35 Non-avoidant vs Avoidant: t(7.080)=3.504, P=0.0233, r=0.80, 95% CI:7.394 to 83.93
1E	Open arms	Control: N = 10, defeat: N = 15	Unpaired t-test with Welch's correction	t=1.528, df=20.35, P=0.1418, r=0.32, 95% CI:-6.058 to 0.9312
	Total distance	Control: N = 10, defeat: N = 15	Unpaired t-test with Welch's correction	t=1.584, df=22.43, P=0.1273, r=0.32, 95% CI: -578.3 to 77.21
	Open arms_3 groups	Control: N = 10, Non-avoidant: N = 7, Avoidant: N = 8	Welch ANOVA test followed by Games-Howell’s multiple comparisons test	W(2, 12.22)=3.811, P=0.0517, η2=0.17 Control vs Non-avoidant: t(10.16)=0.3858, P=0.9219, r=0.12, 95% CI: -5.799 to 7.705 Control vs Avoidant: t(14.30)=2.694, P=0.0428, r=0.58, 95% CI: 0.1220 to 7.824 Non-avoidant vs Avoidant: t(7.537)=1.340, P=0.4165, r=0.44, 95% CI:-3.505 to 9.545
	Total distance_3 groups	Control: N = 10, Non-avoidant: N = 7, Avoidant: N = 8	Welch ANOVA test followed by Games-Howell’s multiple comparisons test	W(2, 11.86)=1.596, P=0.2434, η2=0.08 Control vs Non-avoidant: t(7.389)=0.8969, P=0.6583, r=0.31, 95% CI: -555.3 to 1051 Control vs Avoidant: t(13.97)=1.747, P=0.2232, r=0.42, 95% CI: -126.2 to 632.3 Non-avoidant vs Avoidant: t(8.266)=0.01877, P=0.9998, r=0.01, 95% CI:-805.3 to 816.0
1F	Avoidance zone_2W	Control: N = 10, defeat: N = 15	Unpaired t-test with Welch's correction	t=2.587, df=15.87, P=0.0199, r=0.54, 95% CI: 4.479 to 45.26
	Interaction zone_2W	Control: N = 10, defeat: N = 15	Unpaired t-test with Welch's correction	t=2.670, df=16.06, P=0.0167, r=0.55, 95% CI: -48.64 to -5.597
	Avoidance zone_3 groups_2W	Control: N = 10, Non-avoidant: N = 8, Avoidant: N = 7	Welch ANOVA test followed by Games-Howell’s multiple comparisons test	W(2, 12.25)=74.84, P<0.0001, η2=0.90 Control vs Non-avoidant: t(11.68)=1.264, P=0.4416, r=0.35, 95% CI: -6.754 to 18.82 Control vs Avoidant: t(9.531)=11.81, P<0.0001, r=0.97, 95% CI: -74.28 to -46.11 Non-avoidant vs Avoidant: t(12.66)=10.90, P<0.0001, r=0.95, 95% CI:-82.32 to -50.14
	Interaction zone_3 groups_2W	Control: N = 10, Non-avoidant: N = 8, Avoidant: N = 7	Welch ANOVA test followed by Games-Howell’s multiple comparisons test	W(2, 12.97)=136.3, P<0.0001, η2=0.75 Control vs Non-avoidant: t(8.073)=0.1989, P=0.9785, r=0.07, 95% CI: -30.88 to 26.85 Control vs Avoidant: t(14.82)=16.56, P<0.0001, r=0.97, 95% CI: 50.92 to 69.90 Non-avoidant vs Avoidant: t(7.880)=6.205, P=0.0007, r=0.91, 95% CI:-91.26 to -33.59
1G	Open arms_2W	Control: N = 10, defeat: N = 15	Unpaired t-test with Welch's correction	t=2.589, df=10.95,P=0.0253, r=0.62, 95% CI:-7.183 to -0.5794
	Total distance_2W	Control: N = 10, defeat: N = 15	Unpaired t-test with Welch's correction	t=3.665, df=22.60, P=0.0013, r=0.61, 95% CI:-888.0 to -246.8
	Open arms_3 groups_2W	Control: N = 10, Non-avoidant: N = 8, Avoidant: N = 7	Welch ANOVA test followed by Games-Howell’s multiple comparisons test	W(2, 14.50)=3.786, P=0.0475, η2=0.30 Control vs Non-avoidant: t(12.43)=2.793, P=0.0391, r=0.62, 95% CI: 0.2157 to 8.531 Control vs Avoidant: t(12.35)=2.118, P=0.1266, r=0.52, 95% CI: -0.8460 to 7.483 Non-avoidnat vs Avoidant: t(12.91)=1.147, P=0.5039, r=0.30, 95% CI:-3.485 to 1.376
	Total distance_3 groups_2W	Control: N = 10, Non-avoidant: N = 8, Avoidant: N = 7	Welch ANOVA test followed by Games-Howell’s multiple comparisons test	W(2, 12.27)=7.989, P=0.0060, η2=0.32 Control vs Non-avoidant: t(9.297)=2.288, P=0.1073, r=0.60, 95% CI: -114.7 to 1192 Control vs Avoidant: t(11.22)=3.814, P=0.0072, r=0.75, 95% CI: 176.5 to 1024 Non-avoidant vs Avoidant: t(11.22)=0.2435, P=0.9679, r=0.07, 95% CI:-622.2 to 745.9
