# Supplementary material for: Long-Term Effects of Repeated Social Defeat Stress on Brain Activity during Social Interaction in BALB/c Mice
Source: eNeuro. 2022 May 3;9(3):ENEURO.0068-22.2022. doi: 10.1523/ENEURO.0068-22.2022 (PMC9070729; doi:10.1523/ENEURO.0068-22.2022)
Supplement: Extended Data Figure 2-1 — Detailed results of the statistical analyses in Figure 2. Download Figure 2-1, XLS file. [file enu-eN-NWR-0068-22-s03.xls]

## Sheet: Sheet1
Extended Data Figure 2-1. Detailed results of the statistical analyses in Figure 2.
Figure number	Figure title	Sample number	Type of test	Power
2C	Control	Control: N = 10, defeat: N = 10	Paired t-test	t=0.5110, df=9, P=0.6216, r=0.17, 95% CI:-12.48 to 19.77
	Defeat	Control: N = 10, defeat: N = 10	Paired t-test	t=1.195, df=9, P=0.2627, r=0.37, 95% CI: -13.80 to 4.259
	Control + Defeat	N = 20	Pearson correlation coefficients	r=0.7752, p<0.0001, 95% CI:0.5065 to 0.9067
