# Supplementary material for: Long-Term Effects of Repeated Social Defeat Stress on Brain Activity during Social Interaction in BALB/c Mice
Source: eNeuro. 2022 May 3;9(3):ENEURO.0068-22.2022. doi: 10.1523/ENEURO.0068-22.2022 (PMC9070729; doi:10.1523/ENEURO.0068-22.2022)
Supplement: Extended Data Figure 3-1 — Detailed results of the statistical analyses in Figure 3. Download Figure 3-1, XLS file. [file enu-eN-NWR-0068-22-s04.xls]

## Sheet: Sheet1
Extended Data Figure 3-1. Detailed results of the statistical analyses in Figure 3.
Figure number	Figure title	Sample number	Type of test	Power
3A	PAG	Contorl: N = 10, defeat: N= 15	Unpaired t-test	t=2.169, df=23, P=0.0406, r=0.41, 95% CI: -44.13 to -1.049
3B	Nac	Contorl: N = 10, defeat: N= 15	Unpaired t-test	t=2.346, df=23, P=0.0280, r=0.44, 95% CI: -51.79 to -3.252
3C	CeA	Contorl: N = 10, defeat: N= 15	Unpaired t-test	t=3.106, df=23, P=0.0050, r=0.54 ,95% CI: -14.94 to -2.996
3D	mPFC	Contorl: N = 10, defeat: N= 15	Unpaired t-test	t=2.544, df=23, P=0.0181, r=0.47, 95% CI: -139.8 to -14.42
3E	VTA	Contorl: N = 10, defeat: N= 15	Unpaired t-test	t=0.5725, df=23, P=0.5725, r=0.12, 95% CI: -14.49 to 25.58
3F	CoA	Contorl: N = 10, defeat: N= 15	Unpaired t-test	t=1.291, df=23, P=0.2094, r=0.26, 95% CI: -48.17 to 11.14
3G	LSv	Contorl: N = 10, defeat: N= 15	Unpaired t-test	t=1.942, df=23, P=0.0645, r=0.38, 95% CI: -98.28 to 3.106
3H	BNST	Contorl: N = 10, defeat: N= 15	Unpaired t-test	t=2.552, df=23, P=0.0178, r=0.47, 95% CI: -41.48 to -4.342
3I	BLA	Contorl: N = 10, defeat: N= 15	Unpaired t-test	t=1.806, df=23, P=0.0840, r=0.35, 95% CI: -24.54 to 1.663
3J	CA1	Contorl: N = 10, defeat: N= 15	Unpaired t-test	t=1.387, df=23, P=0.1787, r=0.28, 95% CI: -16.07 to 3.169
3K	CA2	Contorl: N = 10, defeat: N= 15	Unpaired t-test	t=1.214, df=23, P=0.2372, r=0.25, 95% CI: -14.57 to 3.796
3L	CA3	Contorl: N = 10, defeat: N= 15	Unpaired t-test	t=2.092, df=23, P=0.0477, r=0.40, 95% CI: -15.12 to -0.08423
3M	DG	Contorl: N = 10, defeat: N= 15	Unpaired t-test	t=2.067, df=23, P=0.0502, r=0.40, 95% CI: -9.605 to 0.003712
3N	ventral CA1	Contorl: N = 10, defeat: N= 15	Unpaired t-test	t=1.739, df=23, P=0.0954, r=0.34, 95% CI: -24.27 to 2.099
3O	LHb	Contorl: N = 10, defeat: N= 15	Unpaired t-test	t=1.629, df=23, P=0.1170, r=0.32, 95% CI: -80.10 to 9.529
3P	MHb	Contorl: N = 10, defeat: N= 15	Unpaired t-test	t=0.8727, df=23, P=0.3919, r=0.18, 95% CI: -59.62 to 24.24
3Q	PBN	Contorl: N = 10, defeat: N= 15	Unpaired t-test	t=2.188, df=23, P=0.0391, r=0.42, 95% CI: -35.43 to -0.9919
3R	LC	Contorl: N = 10, defeat: N= 15	Unpaired t-test	t=1.310, df=23, P=0.2030, r=0.26, 95% CI: -46.82 to 10.51
3S	dorsal raphe	Contorl: N = 10, defeat: N= 15	Unpaired t-test	t=2.078, df=23, P=0.0491, r=0.40 ,95% CI: -44.92 to -0.1018
