# Supplementary material for: Long-Term Effects of Repeated Social Defeat Stress on Brain Activity during Social Interaction in BALB/c Mice
Source: eNeuro. 2022 May 3;9(3):ENEURO.0068-22.2022. doi: 10.1523/ENEURO.0068-22.2022 (PMC9070729; doi:10.1523/ENEURO.0068-22.2022)
Supplement: Extended Data Figure 6-1 — Detailed results of the statistical analyses in Figure 6. Download Figure 6-1, XLS file. [file enu-eN-NWR-0068-22-s06.xls]

## Sheet: Sheet1
Extended Data Figure 6-1. Detailed results of the statistical analyses in Figure 6.
Figure number	Figure title	Sample number	Type of test	Power
6A	PAG	Av_both: N = 4, Av_0W: N = 4 Av_2W: N = 3, Not-Av: N = 4	Two-way ANOVA followed by Bonferroni multiple comparisons test	0W*2W: F (1, 11) = 0.4376, P=0.5219,η2=0.04, 95% CI: -61.33 to 32.99, -32.99 to 61.33
				0W: F (1, 11) = 2.565, P=0.1376,η2=0.23, 95% CI: -17.94 to 29.22
				2W: F (1, 11) = 0.2774, P=0.6088,η2=0.03, 95% CI: -6.422 to 40.74
				Non-Av vs Av_2W P>0.9999, r=0.03, 95% CI: -51.88 to 49.00
				Non-Av vs Av_0W P>0.9999, r=0.20, 95% CI: -36.63 to 56.77
				Non-Av vs Av_both P=0.8734, r=0.43, 95% CI: -23.90 to 69.50
				Av_2W vs Av_0W P>0.9999, r=0.22, 95% CI: -38.93 to 61.95
				Av_2W vs Av_both P=0.9080, r=0.42, 95% CI: -26.20 to 74.68
				Av_0W vs Av_both P>0.9999, r=0.25, 95% CI: -33.97 to 59.43
6B	NAc	Av_both: N = 4, Av_0W: N = 4 Av_2W: N = 3, Not-Av: N = 4	Two-way ANOVA followed by Bonferroni multiple comparisons test	0W*2W: F (1, 11) = 2.210, P=0.1652, η2=0.20, 95% CI: -43.36 to 8.402, -8.402 to 43.36
				0W: F (1, 11) = 0.1999, P=0.6635, η2=0.02, 95% CI: -15.57 to 10.31
				2W: F (1, 11) = 0.5649, P=0.4681, η2=0.05, 95% CI: -8.522 to 17.36
				Non-Av vs Av_2W P>0.9999, r=0.15, 95% CI: -32.00 to 23.36
				Non-Av vs Av_0W P>0.9999, r=0.39, 95% CI: -37.00 to 14.26
				Non-Av vs Av_both P>0.9999, r=0.07, 95% CI: -23.84 to 27.42
				Av_2W vs Av_0W P>0.9999, r=0.24, 95% CI: -34.73 to 20.64
				Av_2W vs Av_both P>0.9999, r=0.21, 95% CI: -21.57 to 33.79
				Av_0W vs Av_both P=0.7666, r=0.44, 95% CI: -12.47 to 38.79
6C	CeA	Av_both: N = 4, Av_0W: N = 4 Av_2W: N = 3, Not-Av: N = 4	Two-way ANOVA followed by Bonferroni multiple comparisons test	0W*2W: F (1, 11) = 2.098, P=0.1754,η2=0.19, 95% CI: -19.07 to 3.932, -3.932 to 19.07
				0W: F (1, 11) = 3.989, P=0.0711,η2=0.36, 95% CI: -0.5323 to 10.97
				2W: F (1, 11) = 0.1718, P=0.6865,η2=0.02, 95% CI: -4.667 to 6.832
				Non-Av vs Av_2W P>0.9999, r=0.21, 95% CI: -15.00 to 9.598
				Non-Av vs Av_0W P>0.9999, r=0.12, 95% CI: -9.953 to 12.82
				Non-Av vs Av_both P=0.6213, r=0.47, 95% CI: -5.087 to 17.69
				Av_2W vs Av_0W P>0.9999, r=0.31, 95% CI: -8.164 to 16.43
				Av_2W vs Av_both P=0.2318, r=0.58, 95% CI: -3.298 to 21.30
				Av_0W vs Av_both P>0.9999, r=0.38, 95% CI: -6.520 to 16.25
6D	mPFC	Av_both: N = 4, Av_0W: N = 4 Av_2W: N = 3, Not-Av: N = 4	Two-way ANOVA followed by Bonferroni multiple comparisons test	0W*2W: F (1, 11) = 0.7332, P=0.4101,η2=0.04, 95% CI: -59.35 to 134.9, -134.9 to 59.35
				0W: F (1, 11) = 0.01125, P=0.9174,η2=0.22, 95% CI: -46.23 to 50.91
				2W: F (1, 11) = 2.465, P=0.1447,η2=0.07, 95% CI: -13.92 to 83.21
				Non-Av vs Av_2W P=0.7591, r=0.45, 95% CI: -50.36 to 157.4
				Non-Av vs Av_0W P>0.9999, r=0.21, 95% CI: -74.95 to 117.4
				Non-Av vs Av_both P>0.9999, r=0.35, 95% CI: -59.20 to 133.2
				Av_2W vs Av_0W P>0.9999, r=0.29, 95% CI: -136.2 to 71.59
				Av_2W vs Av_both P>0.9999, r=0.15, 95% CI: -120.4 to 87.34
				Av_0W vs Av_both P>0.9999, r=0.16, 95% CI: -80.44 to 111.9
6E	VTA	Av_both: N = 4, Av_0W: N = 4 Av_2W: N = 3, Not-Av: N = 4	Two-way ANOVA followed by Bonferroni multiple comparisons test	0W*2W: F (1, 11) = 1.071, P=0.3228,η2=0.10, 95% CI: -85.22 to 30.70, -30.70 to 85.22
				0W: F (1, 11) = 5.124, P=0.0448,η2=0.47, 95% CI: 0.8243 to 58.79
				2W: F (1, 11) = 0.2955, P=0.5976,η2=0.03, 95% CI:-36.14 to 21.82
				Non-Av vs Av_2W P>0.9999, r=0.31, 95% CI: -82.78 to 41.21
				Non-Av vs Av_0W P>0.9999, r=0.26, 95% CI: -41.22 to 73.57
				Non-Av vs Av_both P>0.9999, r=0.36, 95% CI: -34.75 to 80.04
				Av_2W vs Av_0W P=0.4929, r=0.50, 95% CI: -25.03 to 98.96
				Av_2W vs Av_both P=0.2765, r=0.56, 95% CI: -18.56 to 105.4
				Av_0W vs Av_both P>0.9999, r=0.11, 95% CI: -50.92 to 63.87
6F	CoA	Av_both: N = 4, Av_0W: N = 4 Av_2W: N = 3, Not-Av: N = 4	Two-way ANOVA followed by Bonferroni multiple comparisons test	0W*2W: F (1, 11) = 2.949, P=0.1139,η2=0.27, 95% CI: -139.0 to 17.16, -17.16 to 139.0
				0W: F (1, 11) = 2.008, P=0.1842,η2=0.18, 95% CI: -13.90 to 64.17
				2W: F (1, 11) = 1.152, P=0.3062,η2=0.11, 95% CI: -58.07 to 20.00
				Non-Av vs Av_2W P=0.5026, r=0.50, 95% CI: -133.0 to 34.01
				Non-Av vs Av_0W P>0.9999, r=0.07, 95% CI: -82.63 to 71.99
				Non-Av vs Av_both P>0.9999, r=0.08, 95% CI: -71.21 to 83.41
				Av_2W vs Av_0W P=0.7068, r=0.46, 95% CI: -39.34 to 127.7
				Av_2W vs Av_both P=0.3362, r=0.54, 95% CI: -27.92 to 139.1
				Av_0W vs Av_both P>0.9999, r=0.14, 95% CI: -65.89 to 88.73
6G	LSv	Av_both: N = 4, Av_0W: N = 4 Av_2W: N = 3, Not-Av: N = 4	Two-way ANOVA followed by Bonferroni multiple comparisons test	0W*2W: F (1, 11) = 0.3378, P=0.5728,η2=0.03, 95% CI: -138.6 to 80.68, -80.68 to 138.6
				0W: F (1, 11) = 0.1832, P=0.6769,η2=0.02, 95% CI: -44.16 to 65.48
				2W: F (1, 11) = 1.406, P=0.2608,η2=0.13, 95% CI: -25.29 to 84.34
				Non-Av vs Av_2W P>0.9999, r=0.12, 95% CI: -102.2 to 132.3
				Non-Av vs Av_0W P>0.9999, r=0.03, 95% CI: -112.4 to 104.7
				Non-Av vs Av_both P>0.9999, r=0.34, 95% CI: -68.38 to 148.7
				Av_2W vs Av_0W P>0.9999, r=0.15, 95% CI: -136.1 to 98.39
				Av_2W vs Av_both P>0.9999, r=0.20, 95% CI: -92.13 to 142.4
				Av_0W vs Av_both P>0.9999, r=0.36, 95% CI: -64.56 to 152.6
6H	BNST	Av_both: N = 4, Av_0W: N = 4 Av_2W: N = 3, Not-Av: N = 4	Two-way ANOVA followed by Bonferroni multiple comparisons test	0W*2W: F (1, 11) = 0.03560, P=0.8538,η2=0.00, 95% CI: -46.75 to 39.37, -39.37 to 46.75
				0W: F (1, 11) = 0.3626, P=0.5593,η2=0.03, 95% CI: -15.64 to 27.42
				2W: F (1, 11) = 1.381, P=0.2647,η2=0.13, 95% CI: -10.03 to 33.03
				Non-Av vs Av_2W P>0.9999, r=0.20, 95% CI: -36.41 to 55.71
				Non-Av vs Av_0W P>0.9999, r=0.09, 95% CI: -38.60 to 46.68
				Non-Av vs Av_both P>0.9999, r=0.37, 95% CI: -25.25 to 60.03
				Av_2W vs Av_0W P>0.9999, r=0.12, 95% CI: -51.66 to 40.45
				Av_2W vs Av_both P>0.9999, r=0.16, 95% CI: -38.32 to 53.79
				Av_0W vs Av_both P>0.9999, r=0.29, 95% CI: -29.30 to 55.98
6I	BLA	Av_both: N = 4, Av_0W: N = 4 Av_2W: N = 3, Not-Av: N = 4	Two-way ANOVA followed by Bonferroni multiple comparisons test	0W*2W: F (1, 11) = 3.286, P=0.0972,η2=0.30, 95% CI: -65.28 to 6.315, -6.315 to 65.28
				0W: F (1, 11) = 3.100, P=0.1060,η2=0.28, 95% CI: -3.580 to 32.22
				2W: F (1, 11) = 1.197, P=0.2972,η2=0.11, 95% CI: -26.80 to 9.000
				Non-Av vs Av_2W P=0.4390, r=0.51, 95% CI: -61.93 to 14.65
				Non-Av vs Av_0W P>0.9999, r=0.01, 95% CI: -35.87 to 35.02
				Non-Av vs Av_both P>0.9999, r=0.15, 95% CI: -30.03 to 40.87
				Av_2W vs Av_0W P=0.4664, r=0.51, 95% CI: -15.07 to 61.50
				Av_2W vs Av_both P=0.1987, r=0.59, 95% CI: -9.228 to 67.35
				Av_0W vs Av_both P>0.9999, r=0.16, 95% CI: -29.60 to 41.29
6J	CA1	Av_both: N = 4, Av_0W: N = 4 Av_2W: N = 3, Not-Av: N = 4	Two-way ANOVA followed by Bonferroni multiple comparisons test	0W*2W: F (1, 11) = 1.141, P=0.3083,η2=0.10, 95% CI: -43.42 to 15.05, -15.05 to 43.42
				0W: F (1, 11) = 0.001133, P=0.9738,η2=0.00, 95% CI: -14.84 to 14.39
				2W: F (1, 11) = 0.1675, P=0.6902,η2=0.02, 95% CI: -11.90 to 17.33
				Non-Av vs Av_2W P>0.9999, r=0.13, 95% CI: -35.64 to 26.89
				Non-Av vs Av_0W P>0.9999, r=0.24, 95% CI: -36.26 to 21.63
				Non-Av vs Av_both P>0.9999, r=0.08, 95% CI: -26.45 to 31.44
				Av_2W vs Av_0W P>0.9999, r=0.09, 95% CI: -34.21 to 28.32
				Av_2W vs Av_both P>0.9999, r=0.21, 95% CI: -24.40 to 38.14
				Av_0W vs Av_both P>0.9999, r=0.31, 95% CI: -19.14 to 38.76
6K	CA2	Av_both: N = 4, Av_0W: N = 4 Av_2W: N = 3, Not-Av: N = 4	Two-way ANOVA followed by Bonferroni multiple comparisons test	0W*2W: F (1, 11) = 2.721, P=0.1273,η2=0.25, 95% CI: -41.52 to 5.946, -5.946 to 41.52
				0W: F (1, 11) = 2.616, P=0.1341,η2=0.24, 95% CI: -3.146 to 20.59
				2W: F (1, 11) = 0.3222, P=0.5817,η2=0.03, 95% CI: -14.93 to 8.806
				Non-Av vs Av_2W P=0.9541, r=0.41, 95% CI: -37.34 to 13.43
				Non-Av vs Av_0W P>0.9999, r=0.01, 95% CI: -23.67 to 23.33
				Non-Av vs Av_both P>0.9999, r=0.23, 95% CI: -17.84 to 29.16
				Av_2W vs Av_0W P=0.9876, r=0.41, 95% CI: -13.60 to 37.17
				Av_2W vs Av_both P=0.2871, r=0.56, 95% CI: -7.770 to 43.00
				Av_0W vs Av_both P>0.9999, r=0.23, 95% CI: -17.67 to 29.33
6L	CA3	Av_both: N = 4, Av_0W: N = 4 Av_2W: N = 3, Not-Av: N = 4	Two-way ANOVA followed by Bonferroni multiple comparisons test	0W*2W: F (1, 11) = 1.954, P=0.1897,η2=0.18, 95% CI: -35.52 to 7.925, -7.925 to 35.52
				0W: F (1, 11) = 0.3968, P=0.5416,η2=0.04, 95% CI: -7.752 to 13.97
				2W: F (1, 11) = 0.004875, P=0.9456,η2=0.00, 95% CI: -10.52 to 11.21
				Non-Av vs Av_2W P>0.9999, r=0.26, 95% CI: -29.79 to 16.68
				Non-Av vs Av_0W P>0.9999, r=0.17, 95% CI: -25.30 to 17.72
				Non-Av vs Av_both P>0.9999, r=0.15, 95% CI:-18.06 to 24.96
				Av_2W vs Av_0W P>0.9999, r=0.11, 95% CI: -20.47 to 26.00
				Av_2W vs Av_both P>0.9999, r=0.38, 95% CI: -13.23 to 33.24
				Av_0W vs Av_both P>0.9999, r=0.31, 95% CI: -14.27 to 28.75
6M	DG	Av_both: N = 4, Av_0W: N = 4 Av_2W: N = 3, Not-Av: N = 4	Two-way ANOVA followed by Bonferroni multiple comparisons test	0W*2W: F (1, 11) = 1.753, P=0.2123,η2=0.16, 95% CI: -20.56 to 5.114, -5.114 to 20.56
				0W: F (1, 11) = 1.807, P=0.2059,η2=0.16, 95% CI: -2.498 to 10.34
				2W: F (1, 11) = 0.9925, P=0.3405,η2=0.09, 95% CI: -9.324 to 3.513
				Non-Av vs Av_2W P=0.8531, r=0.43, 95% CI: -20.50 to 6.964
				Non-Av vs Av_0W P>0.9999, r=0.00, 95% CI: -12.65 to 12.77
				Non-Av vs Av_both P>0.9999, r=0.08, 95% CI: -11.70 to 13.73
				Av_2W vs Av_0W P=0.8343, r=0.43, 95% CI: -6.904 to 20.56
				Av_2W vs Av_both P=0.5781, r=0.48, 95% CI: -5.948 to 21.51
				Av_0W vs Av_both P>0.9999, r=0.07, 95% CI: -11.76 to 13.67
6N	ventral CA1	Av_both: N = 4, Av_0W: N = 4 Av_2W: N = 3, Not-Av: N = 4	Two-way ANOVA followed by Bonferroni multiple comparisons test	0W*2W: F (1, 11) = 0.8796, P=0.3685,η2=0.08, 95% CI: -60.79 to 24.46, -24.46 to 60.79
				0W: F (1, 11) = 0.1628, P=0.6943,η2=0.02, 95% CI: -17.41 to 25.22
				2W: F (1, 11) = 0.03010, P=0.8654,η2=0.00, 95% CI: -22.99 to 19.63
				Non-Av vs Av_2W P>0.9999, r=0.22, 95% CI: -56.35 to 34.83
				Non-Av vs Av_0W P>0.9999, r=0.12, 95% CI: -47.38 to 37.04
				Non-Av vs Av_both P>0.9999, r=0.05, 95% CI: -39.98 to 44.44
				Av_2W vs Av_0W P>0.9999, r=0.12, 95% CI: -40.00 to 51.18
				Av_2W vs Av_both P>0.9999, r=0.27, 95% CI: -32.60 to 58.58
				Av_0W vs Av_both P>0.9999, r=0.17, 95% CI: -34.81 to 49.61
6O	LHb	Av_both: N = 4, Av_0W: N = 4 Av_2W: N = 3, Not-Av: N = 4	Two-way ANOVA followed by Bonferroni multiple comparisons test	0W*2W: F (1, 11) = 8.890, P=0.0125,η2=0.81, 95% CI: -225.9 to -34.03, 34.03 to 225.9
				0W: F (1, 11) = 5.318, P=0.0416,η2=0.48, 95% CI: 2.290 to 98.23
				2W: F (1, 11) = 0.8830, P=0.3676,η2=0.08, 95% CI: -68.45 to 27.49
				Non-Av vs Av_2W P=0.1303, r=0.63, 95% CI: -188.1 to 17.15
				Non-Av vs Av_0W P>0.9999, r=0.15, 95% CI: -109.7 to 80.28
				Non-Av vs Av_both P>0.9999, r=0.29, 95% CI: -65.23 to 124.8
				Av_2W vs Av_0W P=0.2945, r=0.55, 95% CI: -31.88 to 173.4
				Av_2W vs Av_both P=0.0249, r=0.74, 95% CI: 12.63 to 217.9
				Av_0W vs Av_both P=0.9663, r=0.41, 95% CI: -50.50 to 139.5
6P	MHb	Av_both: N = 4, Av_0W: N = 4 Av_2W: N = 3, Not-Av: N = 4	Two-way ANOVA followed by Bonferroni multiple comparisons test	0W*2W: F (1, 11) = 6.737, P=0.0249,η2=0.61, 95% CI: -193.2 to -15.89, 15.89 to 193.2
				0W: F (1, 11) = 4.328, P=0.0617,η2=0.39, 95% CI: -2.430 to 86.22
				2W: F (1, 11) = 3.781, P=0.0779,η2=0.34, 95% CI: -83.48 to 5.167
				Non-Av vs Av_2W P=0.0613, r=0.68, 95% CI: -186.2 to 3.388
				Non-Av vs Av_0W P>0.9999, r=0.11, 95% CI: -98.16 to 77.41
				Non-Av vs Av_both P>0.9999, r=0.03, 95% CI: -85.05 to 90.52
				Av_2W vs Av_0W P=0.1149, r=0.64, 95% CI: -13.77 to 175.9
				Av_2W vs Av_both P=0.0520, r=0.69, 95% CI: -0.6511 to 189.0
				Av_0W vs Av_both P>0.9999, r=0.14, 95% CI: -74.67 to 100.9
6Q	PBN	Av_both: N = 4, Av_0W: N = 4 Av_2W: N = 3, Not-Av: N = 4	Two-way ANOVA followed by Bonferroni multiple comparisons test	0W*2W: F (1, 11) = 2.650, P=0.1318,η2=0.24, 95% CI: -68.07 to 10.19, -10.19 to 68.07
				0W: F (1, 11) = 0.8385, P=0.3795,η2=0.08, 95% CI: -27.70 to 11.42
				2W: F (1, 11) = 1.436, P=0.2560,η2=0.13, 95% CI: -8.913 to 30.21
				Non-Av vs Av_2W P>0.9999, r=0.09, 95% CI: -45.67 to 38.03
				Non-Av vs Av_0W P=0.5280, r=0.49, 95% CI: -61.35 to 16.13
				Non-Av vs Av_both P>0.9999, r=0.06, 95% CI: -36.23 to 41.25
				Av_2W vs Av_0W P>0.9999, r=0.40, 95% CI: -60.64 to 23.06
				Av_2W vs Av_both P>0.9999, r=0.14, 95% CI: -35.52 to 48.18
				Av_0W vs Av_both P=0.3701, r=0.53, 95% CI: -13.62 to 63.86
6R	LC	Av_both: N = 4, Av_0W: N = 4 Av_2W: N = 3, Not-Av: N = 4	Two-way ANOVA followed by Bonferroni multiple comparisons test	0W*2W: F (1, 11) = 2.772, P=0.1241,η2=0.25, 95% CI: -123.9 to 17.17, -17.17 to 123.9
				0W: F (1, 11) = 0.01482, P=0.9053,η2=0.00, 95% CI: -37.20 to 33.30
				2W: F (1, 11) = 2.764, P=0.1246,η2=0.25, 95% CI: -8.624 to 61.89
				Non-Av vs Av_2W P>0.9999, r=0.00, 95% CI: -75.45 to 75.38
				Non-Av vs Av_0W P>0.9999, r=0.37, 95% CI: -98.44 to 41.20
				Non-Av vs Av_both P>0.9999, r=0.32, 95% CI: -45.14 to 94.50
				Av_2W vs Av_0W P>0.9999, r=0.34, 95% CI: -104.0 to 46.83
				Av_2W vs Av_both P>0.9999, r=0.30, 95% CI: -50.69 to 100.1
				Av_0W vs Av_both P=0.1938, r=0.59, 95% CI: -16.52 to 123.1
6S	dorsal raphe	Av_both: N = 4, Av_0W: N = 4 Av_2W: N = 3, Not-Av: N = 4	Two-way ANOVA followed by Bonferroni multiple comparisons test	0W*2W: F (1, 11) = 0.1355, P=0.7198,η2=0.01, 95% CI: -44.25 to 31.57, -31.57 to 44.25
				0W: F (1, 11) = 0.4848, P=0.5007,η2=0.04, 95% CI: -12.96 to 24.95
				2W: F (1, 11) = 0.1187, P=0.7369,η2=0.01, 95% CI: -15.99 to 21.92
				Non-Av vs Av_2W P>0.9999, r=0.00, 95% CI: -40.75 to 40.35
				Non-Av vs Av_0W P>0.9999, r=0.07, 95% CI: -34.72 to 40.37
				Non-Av vs Av_both P>0.9999, r=0.23, 95% CI: -28.58 to 46.51
				Av_2W vs Av_0W P>0.9999, r=0.07, 95% CI: -37.52 to 43.58
				Av_2W vs Av_both P>0.9999, r=0.21, 95% CI: -31.38 to 49.72
				Av_0W vs Av_both P>0.9999, r=0.16, 95% CI: -31.40 to 43.68
